# Supplementary material for: Impact of External Conditions on the Desorption and Degradation Capacity of Biochar for Rhodamine B
Source: Molecules. 2025 Apr 11;30(8):1717. doi: 10.3390/molecules30081717 (PMC12029349; doi:10.3390/molecules30081717)
Supplement: Supplementary file 1 [file molecules-30-01717-s001.zip]

Archive with 1 entries (1 files):
- molecules-3526376-supplementary.pdf
